# Supplementary material for: Aromatic Constituents from the Leaves of Actinidia arguta with Antioxidant and α-Glucosidase Inhibitory Activity
Source: Antioxidants (Basel). 2021 Nov 26;10(12):1896. doi: 10.3390/antiox10121896 (PMC8750355; doi:10.3390/antiox10121896)
Supplement: Supplementary file 1 [file antioxidants-10-01896-s001.zip]

Archive with 1 entries (1 files):
- antioxidants-1468836-supple final.pdf
